# Supplementary material for: Metal coordinating inhibitors of Rift Valley fever virus replication
Source: PLoS One. 2022 Sep 16;17(9):e0274266. doi: 10.1371/journal.pone.0274266 (PMC9481026; doi:10.1371/journal.pone.0274266)
Supplement: S1 Table — (XLSX) [file pone.0274266.s001.xlsx]

## Sheet: Supp Table 1
	Supplemental Table 1. Primary screening hits against RVFV replication and select non-hits for comparison
	Compound number	Name 1	Chemotype 2	Estimated EC50 (μM)	Estimated CC50 (μM)3	Preliminary SI	Chemist
	α-Hydroxytropolones
	390	AB-2-70	αHT	0.1	>120	1200	Murelli
	308	AG-II-18-P	αHT	1.767	110.9	63	Murelli
	320	NBA-I-13	αHT	2	>120	60	Murelli
	330	NBA-I-14	αHT	2	>120	60	Murelli
	331	NBA-I-31	αHT	2	80.4	40	Murelli
	335	DH-2-60	αHT	3	>120	40	Murelli
	336	YA-I-78	αHT	3	70	23	Murelli
	311	AG-II-3-P	αHT	3.164	114.5	36	Murelli
	1017	AL-23	αHT	3.444	>120	40	Murelli
	359	AG-II-108-C	TRP	4	N.D.		Murelli
	694	NBA-I-127 Bis	αHT	5.617	>120	20	Murelli
	362	DS-I-69	αHT	6	80	13	Murelli
	1039	AB-3-45	αHT	6.212	>120	20	Murelli
	867	DS-1-124	αHT	6.664	>120	17	Murelli
	702	NBA-I-159 Mono	αHT	6.868	>120	17	Murelli
	210	MolMoll 19617	αHT	7.808	>120	15	Purchased
	698	NBA-I-150	αHT	7.844	>120	15	Murelli
	838	NBA-I-130	αHT	8.227	85.9	10	Murelli
	703	NBA-I-159 Bis	αHT	8.841	>120	13	Murelli
	539	AB-2-91	αHT	9.939	71.08	7	Murelli
	696	NBA-I-128 Bis	αHT	12.39	117.6	9	Murelli
	836	RA-I-86	αHT	13.08	>120	9	Murelli
	704	NBA-I-160	αHT	13.52	>120	8	Murelli
	840	NBA-I-155-Mono	αHT	13.97	>120	8	Murelli
	389	AB-2-66	αHT	16	N.D.	-	Murelli
	711	JS-116	αHT	16.84	>120	7	Murelli
	710	JS-112	αHT	16.96	>120	7	Murelli
	809	RA-I-82	αHT	16.99	64	3	Murelli
	799	AJF-1.033	αHT	17.33	62.45	3	Murelli
	876	JS-166	αHT	18.51	>120	6	Murelli
	1019	AL-22	αHT	18.76	>120	6	Murelli
	388	RA-1-30	αHT	19	>120	6	Murelli
	234	AB-1-51	αHT	19.03	>120	6	Murelli
	920	RA-1-104	αHT	19.47	>120	6	Murelli
	Thiotropolones
	680	BE1105	TTP	0.3053	0.9	2.94792	Elgendy
	686	BE1111	TTP	2.158	>120	60	Elgendy
	Tropolones
	341	Specs AP-355/40802214	TRP	2	>120	60	Purchased
	342	Specs AP-355/40633885	TRP	2	>120	60	Purchased
	340	Specs AP-355/40633884	TRP	3	70	23	Purchased
	Dihydronapthalene
	327	Aldrich Select CNC_ID 444085867	DHN	2	44	22	Purchased
	N-Hydroxypyridinediones
	518	ZEV-V3	HPD	6.938	>120	17	Zoidis
	670	ZEV-V7	HPD	10.33	>120	12	Zoidis
	668	ZEV-V5	HPD	10.72	>120	11	Zoidis
	517	ZEV-V2	HPD	12.67	>120	9	Zoidis
	208	Sun B8155	HPD	14	>120	8.6	Purchased
	515	ZEV-E2	HPD	14.03	>120	9	Zoidis
	516	ZEV-V1	HPD	18.81	>120	6	Zoidis
	Nucleoside Analogue
	EIDD-1931	β-D-N4-HydroxycytidineN4-Hydroxycytidine	Nuc	5	>120	24	Purchased
		Ribavirin (Cayman Chemical)	Nuc	22	>120	5	Purchased
	Example inactive compounds
	6	Chembridge 7929959	ACT	>120			Purchased
	7	Quercetagetin	FLV	>120			Purchased
	8	Sigma S439274	HXT	>120			Purchased
	22	Sigma n8164	TPD	>120			Purchased
	47	β-thujaplicin	TRP	>120			NCI DTP
	48	γ -thujaplicin	TRP	>120			NCI DTP
	129	Aldrichselect CNC_ID 249465147	DOB	>120			Purchased
	138	Sigma H53704	HPD-like	>120			Purchased
	522	ZAU5	HPD-like	>1	1		Zoidis
	681	BE1106	TTP	>2	2		Elgendy
	700	NBA-I-157 Bis	αHT	>120	>120		Murelli
	712	JS-108	αHT	>20	20		Murelli
	1 Chemist's name, common name, or vendor catalog number.
	2 αHT, α-Hydroxytropolone; TRP, tropolone; TTP, thiotropolone; DHN, dihydronapthalene; HPD, N-Hydroxypyridinedione; FLV, flavenoid; DOB, dioxobutanoic acid; HXT, hydroxyxanthanone; TPD, thieopyrimidinone; ACT, aminocyanothiophene.
	3 Values of 120 indicate the data were at or above the upper limit of quantificaiton in the assay.
