# Supplementary material for: Metal coordinating inhibitors of Rift Valley fever virus replication
Source: PLoS One. 2022 Sep 16;17(9):e0274266. doi: 10.1371/journal.pone.0274266 (PMC9481026; doi:10.1371/journal.pone.0274266)
Supplement: S2 Table — (XLSX) [file pone.0274266.s002.xlsx]

## Sheet: Supplemental Table 2
	Supplemental Table 2. EC50 against RVFV replication
					CC50		SI		Counter screens
	Compound number	Compound name	Chemotype	RVFV (EC50, μM)	Vero (μM)	HepDES19 (μM)	Vero	HepDES19	Human RNase H1 (IC50, μM)	Staphylo-coccus spp. (MIC80, μM)	E. coli (MIC80, μM)	C. neoformans (MIC80, μM)
	308	AG-II-18-P	αHT	1.16	>120	25.8	103.448	22.2414	46.11	44	25	11
	309	AG-I-183-P	αHT	1.6	>120		75
	362	DS-I-69	αHT	2.6	77.8	5.4	29.9231	2.07692	211.6		-	24
	694	NBA-I-127 Bis	αHT	3.7	22.1	1.8	5.97297	<1.0	>500	9	-	2.3
	359	AG-II-108-C	αHT	5.1	>120	19.4	23.5294	3.80392	65	-	-	24
	696	NBA-I-128 Bis	αHT	6	56.5	14.1	9.41667	2.35	>500	13	20	1.5
	1017	AL-23	αHT	8	54.7	3.9	6.8375	<1.0	29.89	-	-	6
	867	DS-1-124	αHT	8.7	>120	5.2	13.7931	<1.0	>500	-	-	9
	389	AB-2-66	αHT	8.8	>120	26.5	13.6364	3.01136	308.83	44	44	3.5
	702	NBA-I-159 Mono	αHT	8.8	35.6	17.4	4.04545	1.97727	34.35	13	9	0.55
	1039	AB-3-45	αHT	8.9	>120	8.7	13.4831	<1.0	209.367	-	-	12
	336	YA-I-78	αHT	9	65.8	45.4	7.31111	5.04444	85.08	-	-	50
	358	AG-II-83-P	αHT	9	>120	12.5	13.3333	1.38889	43		20	11
	388	RA-1-30	αHT	9	>120	19.8	13.3333	2.2	166	67	67	11
	113	RM-YM-1-0613	αHT	10.3	>120	47	11.6505	4.56311	174	-	-	24
	330	NBA-I-14	αHT	10.4	>120	56.2	11.5385	5.40385	476.3	44	-	4
	118	RM-MD-2-0813	αHT	11	>120	17	10.9091	1.54545	>500	-	-	15
	698	NBA-I-150	αHT	11.7	42.9	13.7	3.66667	1.17094	261	20	44	38
	210	MolMoll 19617	αHT	11.8	>120	71	10.1695	6.01695	85.24	-	-	15
	311	AG-II-3-P	αHT	11.8	>120	31.7	10.1695	2.68644	26.18	67	30	15
	390	AB-2-70	αHT	11.9	>120	29.8	10.084	2.5042	106	-	-	11
	838	NBA-I-130	αHT	12.7	>120	18.6	9.44882	1.46457	100	-	-	1
	46	β-thujaplicinol	αHT	13.8	>120	25	8.69565	1.81159	58	20	44	8
	670	ZEV-V7	HPD	14	>120	69	8.57143	4.92857	356.35	-	-	69
	704	NBA-I-160	αHT	14.3	>120	21.6	8.39161	1.5	24.6	19.8	-	1.8
	265	AG58	αHT	15.4	>120	25.5	7.79221	1.65584	56.77	30	-	11
	120	RM-MD-1-0713	αHT	15.6	>120	42.4	7.69231	2.71795	81.365	-	-	12
	331	NBA-I-31	αHT	15.8	80.4	36.6	5.08861	2.31646	448	67	-	11
	703	NBA-I-159 Bis	αHT	16.1	53.2	8.2	3.30435	<1.0	61.46	13	-	7
	539	AB-2-91	αHT	18.6	>120	3.6	6.45161	<1.0	105	37.5	-	4.5
	111	CM1012-6f	αHT	19	>120	35.5	6.31579	1.86842	47.5	-	-	36
	668	ZEV-V5	HPD	19.2	>120	76.8	6.25	4	164.975	-	-	na
	518	ZEV-V3	HPD	20	>120	91.4	6	4.57	435.8	67	-	24
	196	DH-3-37	αHT	23.9	>120	6	5.02092	0.251046	408.3	67	-	na
	515	ZEV-E2	HPD	24.3	>120	71.3	4.93827	2.93416	622	-	-	11
	341	Specs AP-355/40802214	TRP	25.2	>120	17.1	4.7619	0.678571	>500	44	-	24
	385	NBA-I-116A	αHT	25.2	>120	100*	4.7619	4	176.05	-	-	24
	340	Specs AP-355/40633884	TRP	27.3	70	18.7	2.5641	0.684982	>500	-	-	49
	260	AG-I-84-P	αHT	31.6	>120	45	3.79747	1.42405	276.8	-	-	50
	840	NBA-I-155-Mono	αHT	31.6	>120	21.5	3.79747	<1.0	72.8	-	-	1
	320	NBA-I-13	αHT	33.96	>120	49.5	3.53357	1.4576	37.085	-	-	49
	327	Aldrich Select CNC_ID 444085867	DHN	39.7	42.9	18.5	1.0806	0.465995	46.53	-	-	9.1
	335	DH-2-60	αHT	40.8	>120	78	2.94118	6	111.28	-	-	50
	342	Specs AP-355/40633885	TRP	55.5	>120	30.4	2.16216	0.547748	>500	-	-	24
	208	Sun B8155	HPD	>120	>120	14.4	-	<1.0	194	-	-	30
	335	DH-2-60	αHT	40.8	>120	N.D.	2.9
	517	ZEV-V2	HPD	>120	>120	91	-	<1.0	135	-	-	24
	680	BE1105	TTP	6.3	>120	95.6	-	<1.0	651.85	13	30	0.4
	686	BE1111	TTP	6.3	>120	42.6	-	<1.0	>500	30	-	0.85
